# Supplementary material for: A Systematic Review on Vaccine Hesitancy in Black Communities in Canada: Critical Issues and Research Failures
Source: Vaccines (Basel). 2022 Nov 15;10(11):1937. doi: 10.3390/vaccines10111937 (PMC9695687; doi:10.3390/vaccines10111937)
Supplement: Supplementary file 1 [file vaccines-10-01937-s001.zip]

Archive with 1 entries (1 files):
- vaccines-1948094-supplementary.pdf
